# Supplementary material for: Antimicrobial Composite Films Based on Alginate–Chitosan with Honey, Propolis, Royal Jelly and Green-Synthesized Silver Nanoparticles
Source: Int J Mol Sci. 2025 Jul 16;26(14):6809. doi: 10.3390/ijms26146809 (PMC12295747; doi:10.3390/ijms26146809)
Supplement: Supplementary file 1 [file ijms-26-06809-s001.zip]

Archive with 1 entries (1 files):
- ijms-3731089-supplementary.pdf
